# Supplementary material for: Increasing Viscosity Helps Explain Locomotor Control in Swimming Polypterus senegalus
Source: Integr Org Biol. 2021 Aug 10;3(1):obab024. doi: 10.1093/iob/obab024 (PMC8414443; doi:10.1093/iob/obab024)
Supplement: obab024_Supplemental_Files [file obab024_supplemental_files.zip]

Archive with 4 entries (4 files):
- FullDataSet_TrialMeans.csv
- Movie 1.mp4
- Movie 2.mp4
- StatsAnalysis.Rmd
