# Supplementary material for: Increasing Viscosity Helps Explain Locomotor Control in Swimming Polypterus senegalus
Source: Integr Org Biol. 2021 Aug 10;3(1):obab024. doi: 10.1093/iob/obab024 (PMC8414443; doi:10.1093/iob/obab024)
Supplement: obab024_Supplemental_Files [file obab024_supplemental_files.zip › FullDataSet_TrialMeans.csv]

fish	trial	treatment	letter	speed	Re	curv.e1	curv.e2	curv.e3	curv.e4	curv.e5	wavespeed.35_55	wavespeed.55_75	wavespeed.75_95	freq.e1	freq.e2	freq.e3	freq.e4	freq.e5	freq.T	freq.F	ang.add	ang.abd	EMGdutyfactor.e3	EMGdutyfactor.e4	EMGdutyfactor.e5	EMGdutyfactor.F	ria.e3	ria.e4	ria.e5	ria.F	phaselag.e3	phaselag.e4	phaselag.e5
Polyp2018-008	tr05	v00	A	0.928730907	15937.9511	0.23551367	0.19933794766666668	0.189157238	0.65659347325	0.98161366875	276.0275026	244.212963	563.3680556	4.4981060605	4.070378151	4.036458333500001	3.5674634276666666	3.7156680346666664	3.7480063796666667	5.969441546125	1.51586231475	1.1870845731666666	46.744085596666665	24.524853803333336	50.24156034	NA	3.575428050333333	3.4581531566666666	3.373296695333333	NA	-0.0073876926666666684	-0.100040537	-0.13750863866666668
Polyp2018-008	tr07	v00	A	0.678315435	11640.57118	0.1464447784	0.1508675388	0.12213957483333333	0.390425797	0.6878665351666666	293.3684206	185.4117889	347.8084416	5.310809216	3.64787864775	3.57668523775	3.58087880775	3.5852848907499997	3.6345130095	5.3276194997857145	1.4444348964444444	1.1916648077222223	45.021780305	36.6392045475	56.75568182	59.04503186	1.634227923	1.3374893925	3.225142686	4.368602410428571	-0.12626840775	-0.165569166	-0.14370792775
Polyp2018-008	tr09	v05	A	0.343059245	1177.447941	0.20820571	0.6050999955	0.5164065449999999	0.5824188299999999	0.899179876	178.0477057	164.3460012	318.1852869	9.722997589857142	2.62605042	2.8255580116666668	2.869026961	2.7513227513333334	2.775519422	4.7454723985000005	1.4449053376428571	1.3123696875714286	33.94613821	31.184349593333334	50.45609756	41.987022024	1.5713366883333333	1.094409514	2.004256484	2.2974944022	0.06328229433333332	-0.08149796733333334	-0.10203748866666666
Polyp2018-008	tr11	v05	A	0.514262429	1765.051509	0.0846139284	0.17147005514285715	0.289877494	0.37337415925	0.500871522375	203.2158497	184.6914742	327.4596652	5.126660227444444	3.52466437	3.5627417978333336	3.4900503262	3.5462720254	3.5676052738333333	5.2320614371875	1.46663024825	1.1515680612499999	34.065109801666665	33.928182495	53.372553661666664	45.37971762625	1.0522881248333333	1.1097433608333334	2.7613045508333336	3.5556213635	-0.006435856999999999	-0.10426532916666667	-0.0992860515
Polyp2018-008	tr13	v10	A	0.481847391	826.8983077	0.034596686249999994	0.001433257199999999	0.0939696722	0.3533155102	0.5921450634	264.2884893	201.2889888	358.6309524	7.1417748912	3.9967028476	4.0068655305	3.92859944125	3.9423456165	4.074287087	5.759110457916667	1.4756572282142857	1.262760991625	41.408161844999995	30.818270300000002	53.4096913225	47.66808031	4.13244146925	2.42265376625	5.3770848212499995	3.4813275828333334	-0.07866935475	-0.1169074435	-0.11552974475
Polyp2018-008	tr14	v10	A	0.777638784	1334.505917	0.007872574250000004	0.1618250352	0.14754010099999998	0.41139437019999997	0.82953536375	299.4791667	260.1190476	541.6666667	8.171243325666666	4.9189814814999995	5.005341880333333	5.0694444443333335	5.0154320986666665	4.852285396	7.2027469362	1.41250290375	1.2469165779285714	41.303365385	34.046634615	42.24423077	45.75356506	10.1049954845	6.12935393275	6.020028021	6.4873117276	-0.102673704	-0.171008013	-0.119572812
Polyp2018-008	tr15	v40	A	0.640523023	274.8003899	0.0608711195	0.19412401483333336	0.2767336521666667	0.5132510436666666	0.9155356886666667	348.8005051	303.4060847	628.4722222	5.3342911876	5.63108766225	5.56344696975	5.4606331167499995	5.4606331167499995	5.5465367964	6.644110499333333	1.4899178398571429	1.1772122401875	42.944534632	33.898944804	35.201433982	49.27583833833333	10.1454090226	7.2413374954	5.514712127	7.3239427125	-0.0657291666	-0.1296009198	-0.1033035714
Polyp2018-008	tr17	v40	A	0.601715429	258.1509619	0.16569470166666667	0.3681048545555555	0.3997016205555555	0.5346860714444445	0.890459898125	403.7801753	308.7384259	590.0297619	5.7032538612	5.4947156218333335	5.403903162	5.514115912833333	5.460858585666666	5.425868415	6.9387369247	1.438687442375	1.1984023726086956	29.872269462857144	37.84418934285714	39.35496976571429	49.848828709	0.07714082057142857	7.334694863714286	7.719069664714286	7.2986067632000005	-0.04394379128571429	-0.17988925842857142	-0.15019216857142859
Polyp2018-012	tr06	v00	A	0.415713886	8382.454797	0.12356958933333334	0.157720299	0.220159356	0.2189976636	0.2421091884	339.8168383	NA	326.9192613	5.6932475785714285	2.775455221	2.8312854153333333	2.711911638	2.7375201286666666	2.676071400666667	4.579980588083333	1.5224948364	1.2269709344375	19.74787567	NA	29.129397736666668	39.63936535166667	1.835767111	NA	2.27012774	3.9294617131666665	-0.014288422499999998	NA	-0.070389347
Polyp2018-012	tr09	v00	A	0.356871398	7195.954869	0.16814855499999998	0.200138654	0.0944808335	0.1966897464	0.1852502884	NA	NA	290.6858766	4.6741938376	3.289473684	1.865671642	3.0851275916666667	3.1269543465	2.778830365	4.660616242714286	1.49146155725	1.2398638205	13.883415435	NA	27.147988506666668	44.14112421857143	1.0080205105	NA	1.7198720299999999	3.0438415154285714	0.16614011	NA	-0.09054724
Polyp2018-012	tr10	v10	A	0.40207218	810.7383438	0.0071446094	0.2595715611428571	0.455261317125	0.588739655875	0.5600844155	219.3858659	209.7492989	426.9593254	4.60380878175	3.839319501333333	3.8234899123333332	3.87690956	3.890382318	3.9273899838333333	5.511150272055556	1.4913389642727273	1.2896693510454544	43.32985232666667	30.923499103333334	29.307543135	39.58213294222222	3.3982490856666665	2.0694742043333334	2.9403711280000002	6.412241405888889	-0.09063584883333334	-0.03738032733333333	-0.011439150833333333
Polyp2018-012	tr11	v10	A	0.545764695	1100.479931	-0.04347372	0.07821399583333334	0.16885046283333333	0.360914552	0.4850383403333334	223.979724	230.9149184	462.0535714	4.627253363333333	4.25322278125	4.183828225	4.0852490424	4.1182911572	4.17386712775	5.435684358142857	1.463123207875	1.2433901059444443	42.2937067975	34.756624422499996	40.72220622	46.01088134571429	3.2512382795	2.18024624625	1.4901916575	3.597857754142857	-0.109701901	-0.11773689525	-0.07649889625
Polyp2018-012	tr13	v40	A	0.482083597	243.0183412	0.12391538585714286	0.2067229531818182	0.3031994329	0.535628257	0.6425075228	240.5992051	233.4052942	526.4308608	4.559878344	4.255126291777778	4.199309028875	4.19275774825	4.287367592222222	4.167330115666667	5.981725132384615	1.4215138941071428	1.2102106221034483	44.694116036666664	39.114449917777776	41.689846743333334	50.70223840153846	3.8261176166666666	4.710084086777778	2.8279764285555555	4.118062207538461	-0.07525368222222222	-0.10639597544444444	-0.04467449111111111
Polyp2018-012	tr14	v40	A	0.53578817	270.0908165	-0.006117307	0.2676746207142857	0.4328607972857143	0.609572393	0.7165116343333333	271.556713	262.22691	575.3968254	5.1181457429999995	5.12026972625	5.1607789855	5.06061872925	5.104166666499999	4.7513816936	6.777279096285714	1.4631006722222222	1.0821479705	45.159973832	40.56884058	37.900563606	42.51533434571429	6.428115791	5.2106182544	5.6343969742	10.462417495571428	-0.1133282442	-0.1202628292	-0.0774744198
Polyp2018-012	tr18	v05	A	0.39955907	1611.341817	0.143219912	0.392597902	0.4239472057142857	0.3424205594285714	0.2411761157142857	193.6924856	178.482545	331.8697671	5.016594111	3.11975509675	3.6830357140000003	3.5043183938	3.4499837682	3.2596195094000002	5.0290665880625	1.5215564428421053	1.2438662872222221	37.497619048	25.716788768	41.124481074	40.35586489	1.151685602	0.6857317106	2.3186967488	4.7232991435	-0.2039100872	-0.0178257518	-0.0433634996
Polyp2018-012	tr19	v05	A	0.392427589	1582.581981	-0.05244899333333333	0.07665880442857143	0.24136327716666667	0.3443338343333333	0.35155283966666667	284.7566868	171.2564906	437.7480159	5.8297454357500005	4.2717897066	3.9704644485	4.1650218064999995	4.0912356324	4.0533794164	5.8583627739285715	1.5109323547777778	1.1309894566111112	32.99327957	34.73390937	37.737480798	49.18095543571429	0.433735971	0.8348973716	1.5684960032	7.477384446857143	-0.2092741935	-0.10751094480000001	-0.0887098694
Polyp2018-013	tr04	v00	A	0.410313428	6934.296933	0.074423787	0.54673259425	0.6452464838	0.6356704224285714	0.9314797561428572	212.9600622	156.6363751	595.3980708	4.267107713833333	3.252611586	1.9876819710000002	2.495600526	2.5248592655	2.449261464	4.223743123136364	1.4379889138	1.3525383001666667	NA	27.18568376	36.905566608	44.108796421818184	NA	0.3146751372	1.6671627138	1.7242183376363636	NA	0.011270374999999997	-0.029152114000000003
Polyp2018-013	tr05	v00	A	0.407717612	6890.427643	NA	NA	0.48012594620000004	0.46505035733333333	0.6841375565	164.1649572	172.1467894	319.3692881	2.8011238277499997	2.1316745875	2.1244187913333334	2.3313492063333334	2.2788106253333336	2.2835956416666665	4.60200127775	1.4057672066666667	1.4015215882222223	NA	29.33886955	39.131229823333335	34.781152490000004	NA	0.6400143675	1.6517602153333333	1.2784553786666668	NA	-0.008700893000000001	-0.0795607595
Polyp2018-013	tr06	v00	A	0.641071052	10834.10078	0.13750006333333334	0.07737168175	0.1471253106	0.2932294044	0.5635498058	236.6962609	169.9063604	328.1159812	4.2980652624	3.121591386	3.0536461225	2.9257541015	3.08436870925	2.8998057555	4.92428283	1.4991549789375	1.4016014677333333	NA	17.378826530666668	32.8946995475	25.48076923	NA	0.194599747	2.0604159875	1.3918840741666667	NA	-0.021949891	-2.0195566666666534e-4
Polyp2018-013	tr09	v40	A	0.546536066	230.9114879	0.03275951400000001	0.15874795360000002	0.42870172900000003	0.740489459	0.9680530115	NA	325.1842404	821.7592593	5.5608164984999995	5.58488612825	5.7210497835	5.2942768014	5.3654342968	5.3066280564	6.8956156067	1.3651658957142858	1.4413529892142858	NA	33.997142858000004	33.100836552000004	39.043217288	NA	1.499908263	7.7590168294	5.3464579148	NA	-0.0917820786	-0.0773624196
Polyp2018-013	tr10	v40	A	0.975730192	412.2460061	0.29185158	0.477333921	0.7639327471666666	0.9560771863333334	1.0862176912857142	337.0153617	411.0576923	820.9325397	6.0932221858	6.0869565218	6.274801587000001	6.25783208	6.3220551376	6.0776942352	6.738011698299999	1.365774141846154	1.232583854	NA	30.05952381	42.40914787	27.428571429999998	NA	3.9635828054999998	5.6799797264	2.363181986	NA	-0.1175595235	-0.1228947368
Polyp2018-013	tr11	v40	B	0.630748439	266.4912155	0.33006956614285715	0.5694908002857143	0.7071213797142857	0.8833833568333334	1.1423159706666666	278.5511932	329.7548186	742.5595238	5.579004329	5.377435065	5.38331686425	5.46874999975	5.53680920525	5.3214384377999995	7.8078427634210525	1.4673033430454545	1.3341758535714285	29.53125	29.562339296	33.136337071999996	48.43856350222222	1.331793743	1.2803421412	7.1040367268	7.5066829595555555	0.018706414666666667	-0.0536941328	-0.08789839399999999
Polyp2018-021	tr05	v40	A	0.362253683	153.0521811	0.25016666666666665	0.573875	0.6104285714285714	0.2892222222222222	0.5270444444444444	346.1436416	269.590199	608.2589286	5.926266827666667	4.75109667425	4.5914733415	4.69551282075	4.8186832455	4.691543431428571	7.436240451181818	1.489331694846154	1.3133920740769232	46.32020016333333	38.39730392285714	51.016964287142855	33.64070850454546	3.0558816285	7.464364194857143	7.6443475397142855	6.343991522818182	0.059773467500000003	-0.06280990271428571	-0.126378201
Polyp2018-021	tr06	v40	A	0.455503732	192.4503268	0.14125	0.07999999999999999	0.30600000000000005	0.5265	0.7036	352.7599363	278.7570129	586.3095238	4.718660969	4.469987229	4.583333333500001	4.487179487500001	4.398148148500001	4.7321428569999995	7.269289478875	1.39729006125	1.2353227886666667	35	53.68303571	42.589285715	47.076184642499996	3.580659753	6.832666827000001	4.548982248	1.7228866155	0.05025	-0.205375	-0.041625
Polyp2018-021	tr07	v40	A	0.301537599	127.3996356	0.09871666666666666	0.1074	0.19295	0.39899999999999997	0.67475	226.8698947	268.5391865	390.9970238	4.099462366	4.398148148500001	4.6359890109999995	4.546957672	4.387315271	4.2857142855	6.856876419	1.4974747400833333	1.30269462	NA	33.535714285	36.875	35.3622372375	NA	0.8665656589999999	3.575474863	2.97939159975	NA	-0.10650000000000001	-0.17992857150000002
Polyp2018-021	tr09	v00	A	0.759028629	12827.58383	0.225	0.3	0.09772857142857143	0.014871428571428568	0.26257142857142857	242.7139701	NA	371.2443311	3.378378378	1.76056338	5.21421513275	3.561783509666667	4.5307833532	4.6844401875	7.053634293833333	1.501172244909091	1.313961851909091	NA	NA	NA	35.28597218875	NA	NA	NA	3.6024230839999998	NA	NA	NA
Polyp2018-021	tr11	v00	A	0.919979809	15547.65877	0.18344	0.10081428571428572	0.04209999999999999	-0.08321	0.069285	296.2312155	205.0716128	411.8371212	7.934474397285714	6.2530906	5.1378824476	4.959280303	4.582082343222222	4.6698662408	6.8251248443214285	1.4938917008125001	1.2498295841875	NA	NA	NA	31.118248803571426	NA	NA	NA	3.165091340357143	NA	NA	NA
Polyp2018-025	tr05	v00	A	0.536054024	11900.93539	0.0342	-0.05915	-0.126534	-0.0876	0.219915	188.2224659	131.4304813	317.4355159	6.946765448333333	6.801944096	5.464731929	3.4199163536666664	3.2689511209999997	3.332722385333333	7.344449653944444	1.4999702170454545	1.14472442665	NA	65.8702957	28.872311829999997	58.40038249777778	NA	1.6037984936666667	0.7280714013333333	6.927769352333334	NA	-0.189280303	0.063840726
Polyp2018-025	tr07	v00	A	0.717613803	15931.74404	-0.10736666666666667	-0.10395714285714286	0.019631666666666665	0.14044285714285715	0.4024285714285714	NA	169.2693453	368.1457431	4.37394993925	3.95173806725	3.887966477	3.95173806725	3.8054023692500003	3.7736804626	6.0609788362222226	1.4655160383333334	1.02694941065	32.96309873	46.576588466	41.248973608	59.59029496666667	0.49145787674999997	4.0056024512	1.4052910118000002	4.018181868444445	0.07658783100000001	-0.0606957524	0.0203018524
Polyp2018-025	tr10	v40	C	0.789071771	437.9545597	0.11698	0.14956	0.2706	0.36533333333333334	0.6088333333333333	283.5984374	342.0048701	685.4166667	5.466791979666667	5.0747863246666665	4.881885090333333	4.86333689475	4.96446488325	4.86952861975	6.7520913187	1.4736330661428572	1.2017819893571429	34.9221380475	45.4487584175	33.5064183525	51.472953216	3.79373063075	9.19575225475	7.060992763	6.282117435	-0.0010869107500000013	-0.08889499149999999	-0.03618792075
Polyp2018-025	tr10	v40	A	0.629839567	349.5767057	-0.0292882	0.08692	0.19161333333333333	0.4861666666666667	0.8828333333333334	270.734127	292.9398148	600	5.53503787875	5.6466450215	5.625941088	5.45095755675	5.5583003955	5.58197463775	7.383919872928571	1.3330106363333334	1.1288978791764706	40.99807518	43.63620924	29.53974185	51.45540650714286	6.68221014675	5.400570438	5.25715903625	6.636942759857143	-0.0351222825	-0.09563632225	-0.0190738225
Polyp2018-025	tr11	v05	A	0.469090263	2082.854586	0.0318	-0.0465	0.15585000000000002	0.31866666666666665	0.516	181.6767111	171.3033978	308.2160895	5.402858999333334	2.232142857	2.3618538325	2.6455026455	2.8021442495	2.8922872340000003	6.027928222833333	1.47527579825	1.21684876	19.734042555000002	41.26329787	30.21276596	63.127435065	0.3047959455	4.2199938345	1.739517716	5.656577826833334	0.168125	0.1187267285	0.028148271500000002
Polyp2018-025	tr13	v05	A	0.396076492	1758.65884	0.005749999999999998	-0.0533825	0.08016000000000001	0.21761666666666668	0.32766666666666666	197.3369263	141.3095169	365.5753968	5.188503267	3.365602151	3.5091778706	3.3841797585	3.2232168228	3.1845121516	5.091466577357143	1.4857038775	1.1537750677777778	10	39.013138138	31.750554902	49.77754494714286	0.768369615	3.248168571	0.9164860309999999	2.379626966714286	0.035472973	-0.126704076	-0.10831700080000001
Polyp2018-025	tr14	v10	A	0.463558376	1029.145951	-0.1278	0.021599999999999998	0.23785714285714285	0.365	0.6432857142857142	266.0480227	217.6330614	504.4642857	3.9419767715000003	4.4277303314	4.3010588576	4.363660694166667	4.367083533833333	4.2521830022	5.990963137875	1.391175924631579	1.147808107105263	20.643181818000002	41.379058442	29.805844158000003	44.6910754875	1.3588935762	7.106515908	5.132327537	7.10390351725	0.077321877	-0.040488803000000004	-0.014415695400000001
Polyp2018-025	tr15	v10	A	0.370812997	823.2419346	0.019666666666666662	0.041	0.16603333333333334	0.20048333333333335	0.324	224.4226617	165.3905166	332.1404951	0.801282051	3.15328734025	3.1612157815	3.2477710285	3.2127827287499997	3.0488903162	5.99968642125	1.458887078875	1.194092613875	NA	39.986997048	28.5874677	53.875334047	NA	3.1139762174	0.792295326	4.2349949067	NA	-0.0223000668	0.034296225
Polyp2018-027	tr04	v00	A	0.828209697	15094.12173	0.028625	0.0701	0.13186666666666666	0.255125	0.48475	300.7850391	242.6852661	438.2440476	5.5220777825714285	4.660987958333333	4.5670475357499996	4.507105549	4.413832668714286	4.469140799875	5.8886015865	1.4639022106818183	1.3477052195909092	24.48275862	NA	27.55364868625	23.69150916888889	0.224436328	NA	0.751596331	4.224424943222222	0.089814815	NA	-0.122983871
Polyp2018-027	tr05	v00	A	0.848277248	15459.85284	-0.045165	-0.09606666666666666	0.1353	0.31795	0.55625	388.387654	247.6697118	436.8179563	5.797879792428572	4.911339954	5.202937494666666	4.963336783833333	4.957172855833333	4.789928435833334	6.408097586277778	1.4363940573181817	1.30974696295	NA	NA	33.18369709	38.24216457875	NA	NA	0.979538015	3.5875073375	NA	NA	NA
Polyp2018-027	tr08	v40	A	0.62834555	286.2899412	0.0740275	0.351	0.1045857142857143	0.29368571428571427	0.6334285714285715	396.3857323	394.3983844	613.6997768	6.578947368	6.617647058666667	6.401736664666666	6.4555570509999995	7.233796296	6.635269238999999	8.1098255011875	1.4881125392105263	1.3103054529473683	23.816964285	17.6055672278	24.82755602	26.65188192625	0.4196929816666667	4.7617590996	2.451193157	7.5123145534999995	-0.059230544333333336	-0.1140993614	-0.09982539066666667
