# Supplementary material for: Increasing Viscosity Helps Explain Locomotor Control in Swimming Polypterus senegalus
Source: Integr Org Biol. 2021 Aug 10;3(1):obab024. doi: 10.1093/iob/obab024 (PMC8414443; doi:10.1093/iob/obab024)
Supplement: obab024_Supplemental_Files [file obab024_supplemental_files.zip › StatsAnalysis.Rmd]

---
title: "ViscoStatsAnalysis"
author: "KeeganLutek"
date: "February 17, 2021"
output: pdf_document
---

```{r setup, include=FALSE}
knitr::opts_chunk$set(echo = TRUE)
```

```{r load packages, include=FALSE}
library(tidyverse)
library(magrittr)
library(nlme)
library(car)
library(MuMIn)
library(emmeans)
library(multcompView)
library(cowplot)
```

```{r helper functions,include=FALSE}
#Summary of Linear Mixed Effects Model
anovaresults=function(modname){
  writeLines("\nLinearModel Summary")
  print(summary(modname))
  writeLines("\nANOVA-type Summary")
  print(anova.lme(modname,type='marginal'))
  writeLines("\nR-Squared Values")
  r.squaredGLMM(modname)
}

#Post-Hoc Multiple Comparisons for model with only 1 body point
multcomp.1bp=function(modname){
  # Means and multiple comparisons
  # Get means
  mod.sig=emmeans(modname,pairwise~treatment,adjust="none")
  mod.sig.s=summary(mod.sig)
  # Find number of comparisons
  Lsig=length(mod.sig.s$contrasts$p.value)
  # Adjust p-values
  mod.sig.s$contrasts$p.value.B=p.adjust(mod.sig.s$contrasts$p.value,
                                        method='bonferroni',
                                        n = Lsig)
  # Print things
  writeLines("\nEstimated Marginal Means & Pairwise Comparisons")
  print(mod.sig.s)
  
  # Connecting letter reports
  P=mod.sig.s$contrasts$p.value.B
  cont=gsub(" ","",mod.sig.s$contrasts$contrast)
  names(P)=cont
  writeLines("\nConnecting Letter Report")
  working.comp=multcompLetters(P)
  print(working.comp[[1]])
}

#Post-Hoc Multiple Comparisons for interaction model [no letter reports]
# Means and multiple comparisons
multcomp.int=function(modname){
  # Get means
  mod.bp=emmeans(modname, pairwise~treatment|pos,adjust="none")
  mod.tr=emmeans(modname, pairwise~pos|treatment,adjust="none")
  mod.bp.s=summary(mod.bp)
  mod.tr.s=summary(mod.tr)
  # Find number of comparisons
  Ltot=length(mod.bp.s$contrasts$p.value)+length(mod.tr.s$contrasts$p.value)
  # Adjust p-values
  mod.bp.s$contrasts$p.value.B=p.adjust(mod.bp.s$contrasts$p.value,
                                              method='bonferroni',
                                              n = Ltot)
  mod.tr.s$contrasts$p.value.B=p.adjust(mod.tr.s$contrasts$p.value,
                                        method='bonferroni',
                                        n = Ltot)

  # Print things
  writeLines("\nEstimated Marginal Means & Pairwise Comparisons Within Body Position")
  print(mod.bp.s)
  writeLines("\nEstimated Marginal Means & Pairwise Comparisons Within Treatment")
  print(mod.tr.s)
  list(mod.bp.s,mod.tr.s)
}

#Connecting letter reports for models with more than one position
letterreport=function(emsummary,niter,leniter,sumname){
  for (i in 1:niter){
    refs=c(((i*leniter)-(leniter-1)):(i*leniter))
    P=emsummary$contrasts$p.value.B[refs]
    cont=gsub(" ","",emsummary$contrasts$contrast[refs])
    names(P)=cont
    writeLines(c(sumname,i,"\n"),sep=" ")
    working.comp=multcompLetters(P)
    print(working.comp[[1]])
    rm(refs,working.comp)
  }
}

#Testing Linear Mixed Effects Model for Nomarlly distributed residuals
normal=function(modname){
  res=resid(modname)
  #par(mfrow = c(2, 1))
  #plot(modname)
  writeLines("\nTest for Normality")
  print(shapiro.test(res))
  hist(res)
}

#Testing Linear Mixed Effects Model equal variance of residuals for model with only 1 body point
eqvar.1bp=function(modname){
    res=resid(modname)
  #par(mfrow = c(2, 1))
  #plot(modname)
  writeLines("\nTest Equal Variance across Treatment Groups")
  print(leveneTest(res,modname$data$treatment))
  plot(modname, resid(., type = "p") ~ fitted(.))
}

#Testing Linear Mixed Effects Model equal variance across treatments of residuals for interaction models
eqvar.int.treat=function(modname){
  res=resid(modname)
  writeLines("\nTest Equal Variance across Treatment Groups")
  print(leveneTest(res,modname$data$treatment))
  plot(modname, resid(., type = "p") ~ fitted(.))
}
#Testing Linear Mixed Effects Model equal variance across position of residuals for interaction models
eqvar.int.pos=function(modname){
  res=resid(modname)
  writeLines("\nTest Equal Variance across Body Position")
  print(leveneTest(res,modname$data$pos))
  plot(modname, resid(., type = "p") ~ fitted(.))
}
```

```{r load in data,messages=FALSE,include=FALSE}
data.input=read_csv('FullDataSet_TrialMeans.csv') %>%
  mutate(across(where(is.character),as.factor))
```
#Data Analysis
##Speed
```{r swim speed,echo=FALSE}
mod.speed=lme(speed~treatment,random=~1|fish,data=data.input,
            method="REML")

normal(mod.speed)
qqnorm(resid(mod.speed));qqline(resid(mod.speed))
eqvar.1bp(mod.speed)
anovaresults(mod.speed)
multcomp.1bp(mod.speed)
```
##Reynolds Number
```{r Reynolds Number, echo=FALSE} 
mod.Re=lme(log(Re)~treatment,random=~1|fish,data=data.input,
           weights=varIdent(form=~1|treatment),
           method="REML")

normal(mod.Re)
qqnorm(resid(mod.Re));qqline(resid(mod.Re))
eqvar.1bp(mod.Re)
anovaresults(mod.Re)
multcomp.1bp(mod.Re)
```
##Body Curvature Magnitude
```{r curvature magnitude,echo=FALSE}
data.working=data.input %>%
  select(curv.e1,curv.e2,curv.e3,curv.e4,curv.e5) %>%
  stack(.) %>%
  rename(.,pos=ind) %>%
  mutate(fish=rep(data.input$fish,5),
         trial=rep(data.input$trial,5),
         treatment=rep(data.input$treatment,5)) %>%
  drop_na(.)

mod.curv=lme(values~treatment*pos,random=~1|fish/pos,data=data.working,
           method="REML")

normal(mod.curv)
qqnorm(resid(mod.curv));qqline(resid(mod.curv))
eqvar.int.treat(mod.curv)
eqvar.int.pos(mod.curv)
anovaresults(mod.curv)
pair.sum=multcomp.int(mod.curv)
writeLines("Connecting Letter Reports")
letterreport(pair.sum[[1]],5,6,"Position")
letterreport(pair.sum[[2]],4,10,"Treatment")
rm(data.working,pair.sum)
```
##Wavespeed
```{r wavespeed,echo=FALSE}
data.working=data.input %>%
  select(wavespeed.35_55,wavespeed.55_75,wavespeed.75_95) %>%
  stack(.) %>%
  rename(.,pos=ind) %>%
  mutate(fish=rep(data.input$fish,3),
         trial=rep(data.input$trial,3),
         treatment=rep(data.input$treatment,3)) %>%
  drop_na(.)

mod.wavespeed=lme(values~treatment*pos,random=~1|fish/pos,data=data.working,
             weights=varIdent(form=~1|pos),
             method="REML")

normal(mod.wavespeed)
qqnorm(resid(mod.wavespeed));qqline(resid(mod.wavespeed))
eqvar.int.treat(mod.wavespeed)
eqvar.int.pos(mod.wavespeed)
anovaresults(mod.wavespeed)
pair.sum=multcomp.int(mod.wavespeed)
writeLines("Connecting Letter Reports")
letterreport(pair.sum[[1]],3,6,"Position")
letterreport(pair.sum[[2]],4,3,"Treatment")
rm(data.working,pair.sum)
```
##Body Frequency
```{r body frequency,echo=FALSE}
data.working=data.input %>%
  select(freq.e2,freq.e3,freq.e4,freq.e5,freq.T) %>%
  stack(.) %>%
  rename(.,pos=ind) %>%
  mutate(fish=rep(data.input$fish,5),
         trial=rep(data.input$trial,5),
         treatment=rep(data.input$treatment,5)) %>%
  drop_na(.)

mod.bodyfreq=lme(values~treatment+pos,random=~1|fish/pos,data=data.working,
             method="REML")

normal(mod.bodyfreq)
qqnorm(resid(mod.bodyfreq));qqline(resid(mod.bodyfreq))
eqvar.int.treat(mod.bodyfreq)
eqvar.int.pos(mod.bodyfreq)
anovaresults(mod.bodyfreq)
pair.sum=multcomp.int(mod.bodyfreq)
writeLines("Connecting Letter Reports")
letterreport(pair.sum[[1]],5,6,"Position")
letterreport(pair.sum[[2]],4,10,"Treatment")
rm(data.working,pair.sum)
```
##Fin Frequency
```{r fin frequency,echo=FALSE}
mod.finfreq=lme(freq.F~treatment,random=~1|fish,data=data.input,
           method="REML")

normal(mod.finfreq)
qqnorm(resid(mod.finfreq));qqline(resid(mod.finfreq))
eqvar.1bp(mod.finfreq)
anovaresults(mod.finfreq)
multcomp.1bp(mod.finfreq)
```
##Adduction Angle
```{r adduction angle,echo=FALSE}
mod.addang=lme(ang.add~treatment,random=~1|fish,data=data.input,
           method="REML")

normal(mod.addang)
qqnorm(resid(mod.addang));qqline(resid(mod.addang))
eqvar.1bp(mod.addang)
anovaresults(mod.addang)
multcomp.1bp(mod.addang)
```
##Abduction Angle
```{r abduction angle,echo=FALSE}
mod.abdang=lme(ang.abd~treatment,random=~1|fish,data=data.input,
           method="REML")

normal(mod.abdang)
qqnorm(resid(mod.abdang));qqline(resid(mod.abdang))
eqvar.1bp(mod.abdang)
anovaresults(mod.abdang)
multcomp.1bp(mod.abdang)
```
##EMG Duty Factor Body
```{r body duty factor,echo=FALSE}
data.working=data.input %>%
  select(EMGdutyfactor.e3,EMGdutyfactor.e4,EMGdutyfactor.e5) %>%
  stack(.) %>%
  rename(.,pos=ind) %>%
  mutate(fish=rep(data.input$fish,3),
         trial=rep(data.input$trial,3),
         treatment=rep(data.input$treatment,3)) %>%
  drop_na(.)

mod.bodyDF=lme(values~treatment+pos,random=~1|fish/pos,data=data.working,
             method="REML")

normal(mod.bodyDF)
qqnorm(resid(mod.bodyDF));qqline(resid(mod.bodyDF))
eqvar.int.treat(mod.bodyDF)
eqvar.int.pos(mod.bodyDF)
anovaresults(mod.bodyDF)
pair.sum=multcomp.int(mod.bodyDF)
writeLines("Connecting Letter Reports")
letterreport(pair.sum[[1]],3,6,"Position")
letterreport(pair.sum[[2]],4,3,"Treatment")
rm(data.working,pair.sum)
```
##EMG Duty Factor Fin
```{r fin duty factor,echo=FALSE}
working.data=data.input %>%
  select(fish,trial,treatment,EMGdutyfactor.F) %>%
  drop_na(.)

mod.finDF=lme(EMGdutyfactor.F~treatment,random=~1|fish,data=working.data,
           method="REML")

normal(mod.finDF)
qqnorm(resid(mod.finDF));qqline(resid(mod.finDF))
eqvar.1bp(mod.finDF)
anovaresults(mod.finDF)
multcomp.1bp(mod.finDF)
rm(working.data)
```
##EMG RIA Body
```{r body ria,echo=FALSE}
data.working=data.input %>%
  select(ria.e3,ria.e4,ria.e5) %>%
  stack(.) %>%
  rename(.,pos=ind) %>%
  mutate(fish=rep(data.input$fish,3),
         trial=rep(data.input$trial,3),
         treatment=rep(data.input$treatment,3)) %>%
  drop_na(.)

mod.bodyRIA=lme(values~treatment+pos,random=~1|fish/pos,data=data.working,
                weights=varIdent(form=~1|treatment),
                method="REML")

normal(mod.bodyRIA)
qqnorm(resid(mod.bodyRIA));qqline(resid(mod.bodyRIA))
eqvar.int.treat(mod.bodyRIA)
eqvar.int.pos(mod.bodyRIA)
anovaresults(mod.bodyRIA)
pair.sum=multcomp.int(mod.bodyRIA)
writeLines("Connecting Letter Reports")
letterreport(pair.sum[[1]],3,6,"Position")
letterreport(pair.sum[[2]],4,3,"Treatment")
rm(data.working,pair.sum)
```
##EMG RIA Fin
```{r fin ria,echo=FALSE}
working.data=data.input %>%
  select(fish,trial,treatment,ria.F) %>%
  drop_na(.)

mod.finRIA=lme(ria.F~treatment,random=~1|fish,data=working.data,
           method="REML")

normal(mod.finRIA)
qqnorm(resid(mod.finRIA));qqline(resid(mod.finRIA))
eqvar.1bp(mod.finRIA)
anovaresults(mod.finRIA)
multcomp.1bp(mod.finRIA)
rm(working.data)
```
##EMG Onset - Max Curvature Phase Lag
```{r onset-curvature phase lag,echo=FALSE}
data.working=data.input %>%
  select(phaselag.e3,phaselag.e4,phaselag.e5) %>%
  stack(.) %>%
  rename(.,pos=ind) %>%
  mutate(fish=rep(data.input$fish,3),
         trial=rep(data.input$trial,3),
         treatment=rep(data.input$treatment,3)) %>%
  drop_na(.)

mod.phaselag=lme(values~treatment+pos,random=~1|fish/pos,data=data.working,
                 weights=varIdent(form=~1|treatment),                 
                 method="REML")

normal(mod.phaselag)
qqnorm(resid(mod.phaselag));qqline(resid(mod.phaselag))
eqvar.int.treat(mod.phaselag)
eqvar.int.pos(mod.phaselag)
anovaresults(mod.phaselag)
pair.sum=multcomp.int(mod.phaselag)
writeLines("Connecting Letter Reports")
letterreport(pair.sum[[1]],3,6,"Position")
letterreport(pair.sum[[2]],4,3,"Treatment")
rm(data.working,pair.sum)
```
